# Supplementary material for: Real and Imagined Smellscapes
Source: Front Psychol. 2021 Dec 24;12:718172. doi: 10.3389/fpsyg.2021.718172 (PMC8740324; doi:10.3389/fpsyg.2021.718172)
Supplement: Supplementary Data Sheet 2 — Collected raw data from Study 1, onsite (CSV). [file Data_Sheet_2.csv]

ID	Gender	Age	Occupation	Lasttime	Evaluation	Guide	Location	Sonic	Visual	Olfactory	Nature	Music	Traffic	Fans	Cooking	Conversation	Crowd	Faint_type	Faint_descr	Loud_type	Loud_descr	Beautiful_type	Beautiful_descr	Ugly_type	Ugly_descr	Pleasant	Chaotic	Vibrant	Uneventful	Calm	Annoying	Eventful	Monotonous	Experience
1	M	48	Sound artist, researcher	One week ago		1	Wet_Market	-1	1	-2	-3	-3	-3	2	2	1	1	Sound	scraping fish	Smell	fish			Sound	fridge condenser	0	2	2	-3	-1	-1	1	-3	people quite calm chatter
1	M	48	Sound artist, researcher	One week ago		1	Green_Core	3	2	1	1	-3	-3	2	3	-2	2					Sound	trolley wheels			2	2	3	-3	-1	-2	2	-1
1	M	48	Sound artist, researcher	One week ago		1	Car_Park	-2	2	-1	1	-3	1	3	-2	-3	-1			Smell	fry exhaust			Smell	fry exhaust	0	1	-1	1	-1	2	1	2	beautiful clouds
1	M	48	Sound artist, researcher	One week ago		1	Stores	1	2	0	-2	2	0	1	-3	1	2	Smell	moist paper					Sound	fan clonk-clonk
1	M	48	Sound artist, researcher	One week ago		1	Garbage	2	-2	-3	-3	-3	-2	3	-3	-2	-3			Sound	lorry	Sound	Smell	Smell	sour garbage	-2	-1	-3	-3	-1	1	2	-1	guy works here, very pro
1	M	48	Sound artist, researcher	One week ago		1	Food_Court	-1	-2	1	-1	-3	-2	2	3	1	2	Sound	birds			Sound	calm table, 4 guys cling-cling coffee	Smell	fry oil	1	2	1	-2	-1	1	1	-2	spacious, nice with greens
1	M	48	Sound artist, researcher	One week ago		1	Flowers_Meat	-1	1	2	0	-2	-3	2	0	1	-2	Sound	people breathing			Smell	potatoes	Sound	fan	2	1	2	-3	-1	-2	1	-3	leading people like a dive guide
2						3	Garbage	-1	-2	-1	-3	-3	-3	3	-3	-2	-3	Sound_int	birds, nature	Sound_int	water hose, trashcan	Sound_int	ruffling				1	1						repulsion
2						3	Car_Park				-2		0					Sound	hybrid cars	Smell_int	smoke vents	Smell_int	food		vents
2						3	Stores	2	1	0		2	0	0					rain	Sound_int	music
2						3	Flowers_Meat	2	3	0	-3	3	-2	1	-1	1	2	Smell		Sound		Sound				2		1	-2	2		2	-2	meat - stronger smell
2						3	Wet_Market	1	3	-1	-3	-3	-3	0	3	2	-2	Sound	fan	Sound_int	chopping block, wash	Sound_int	individuals calling out	Smell_int	blood
2						3	Green_Core		3		1	-3	-2	-1	2		2	Sound	birds	Sound_int	crowds	Smell_int	food											contrasts
2						3	Food_Court															Sound_int	food on meal, clang	Smell_int	engreased fans
3						3	Garbage	3	3	-2	-3		2	-3	-3	-3	-3	Smell	rotten food	Sound	emptying trash bin			Smell	trash/food	-3	0	0	-2	2	-3	3	-3
3						3	Car_Park	-0.5	0		-1.5	-3	1	2.5	-2	-2	-3			Sound	fan			Smell	old oil /ac /kitchen air	-1	0	-0.5	-0.5	-2	-0.5		3
3						3	Stores	1	1			1.5	2	1.5	-2.5	-1	-0.5	Sound	malfunctioning fan (ceiling)	Sound	music from the radio					0	-1	0	0	-2	0	0	-2
3						3	Flowers_Meat	0.5	1.5		-0.5	0		-1.5		1	-1	Sound	raindrops	Smell	flowers /orchids?	Smell	flowers /orchids
3						3	Wet_Market	3	3		-2	-1	-3	0.5	2.5	2	2	Sound	shrugging fish	Sound	cutting fish /meat			Smell	fish	-1.5	1.5	2.5	-2	-2.5	-2	2.5	-2
3						3	Green_Core	2.5	3		-1	-3	-3	2	1.5	-1				Sound	buzzing	Sound	birds			-1	-1	0		-2	-1	-3	2.5
3						3	Food_Court	2.5	2		-2.5	-2	-2	1	1	2	2			Sound	dirty dishes, glass & spoons					-0.5	0	0.5	0	-1	0	-2	-1
4	F		Artist	A few days ago	It was tiring to be attuned to everything. But good.	2	Green_Core	0	0	3	2.5	-2	-2	2.5	2.5	-1.5	-2	Smell	grass	Smell_int	human buzz, chopping, food smell					0	1	1	-1.5	-1.5	0	1	-2
4	F		Artist	A few days ago	It was tiring to be attuned to everything. But good.	2	Food_Court	0.5	0.5	-2	-1.5	-2.5		2.5	2	1.5	0	Sound_int	constant low fall whooshing (?)		clanging plates					0	0	1.5	-1	-2.5	-1	2.5	-1
4	F		Artist	A few days ago	It was tiring to be attuned to everything. But good.	2	Flowers_Meat	2.5	2.5	3	1	2	-0.5	2.5	2	0.5	0	Sound_int	whirring fans	Sound_int	radio music, chopping	Smell	smell of wet morning air			2.5	-0.5	1	-2.5	0.5	-2.5	1	-2.5
4	F		Artist	A few days ago	It was tiring to be attuned to everything. But good.	2	Wet_Market	2.5	2	2.5	1	-1	-1.5	2	2.5	2	0	Sound_int	fridge whirring	Sound	chopping					2.5	1	1.5	-2	0.5	-2	1.5	-2.5
4	F		Artist	A few days ago	It was tiring to be attuned to everything. But good.	2	Car_Park	2	1.5	-2	1.5	-3	2	3	-2.5	-2.5	-2.5	Smell_int	bacon (delicate scent)	Sound	whirring vent	Smell	bacon . cars moving past	Smell	coolag out greas vent (?)		-1.5	-1	-1	-3	-1.5	2	-1.5
4	F		Artist	A few days ago	It was tiring to be attuned to everything. But good.	2	Stores	2.5	2.5	-1.5	0	1.5	0.5	1.5	-3	1.5	-3	Sound	fans	Sound	christmas music	Sound_int	overlapping sound			-0.5	-2.5	0	-1.5	-2	-2	1	-1.5	The competing music makes me wonder about the politics of the space relationships.
4	F		Artist	A few days ago	It was tiring to be attuned to everything. But good.	2	Garbage	2	2	2	-2.5	-3	0.5	2.5	-3	-3	-3	Smell	raw pork	Sound	for a while machine when grandma cutting semthing	Sound	grandma cutting vegetables	Smell	raw pork	1.5	0	0	-2.5	1	-2.5	1	-2.5
5	F	28	student	never	It's interesting. Sound may be the last thing I pay attention to comparing to visual and olfactory stimuli. But it may be an important part to meake me feel annoying or calm, according to today's experience.	1	Garbage	0	-3	-3	-2	-3	-3	3	-3	-2	-2			Sound	machine, trash can			Smell	garbage	-3	-2	2	3	-3	3	-3	2
5	F	28	student	never	It's interesting. Sound may be the last thing I pay attention to comparing to visual and olfactory stimuli. But it may be an important part to meake me feel annoying or calm, according to today's experience.	1	Car_Park	-3	0	-1	-1	-3	3	-1	-1	-3	-2	Sound	key chains	Sound	is from the cars; a kitchen ventilator!!! the other side is bad (?)	Smell	some fresh wind	Smell	from the foodcourts maybe	-2	1	2	3	-2	2	-3	2
5	F	28	student	never	It's interesting. Sound may be the last thing I pay attention to comparing to visual and olfactory stimuli. But it may be an important part to meake me feel annoying or calm, according to today's experience.	1	Stores	0	-1	2	-1	0	1	0	-2	2	-2			Sound	traffic	Sound	people talking and using cutleries			1	-2	-1	2	0	-1	-2	1
5	F	28	student	never	It's interesting. Sound may be the last thing I pay attention to comparing to visual and olfactory stimuli. But it may be an important part to meake me feel annoying or calm, according to today's experience.	1	Food_Court	-2	0	0	0	-3	-3	1	0	-2	1					Smell	food!			0	2	1	2	-2	0	-2	-1
5	F	28	student	never	It's interesting. Sound may be the last thing I pay attention to comparing to visual and olfactory stimuli. But it may be an important part to meake me feel annoying or calm, according to today's experience.	1	Green_Core	-1	1	1	-2	-3	-3	1	2	-2	0	Smell	from the trees	Sound	cutting sounds			Smell	from raw meat	0	1	-1	2	1	-2	-1	-2	It's more eventful and enjoyable when the sound is made by people's movement
5	F	28	student	never	It's interesting. Sound may be the last thing I pay attention to comparing to visual and olfactory stimuli. But it may be an important part to meake me feel annoying or calm, according to today's experience.	1	Flowers_Meat	-1	1	-1	-3	0	-2	2	0	-2	-1							Smell	flower & meat	-2	1	1	2	-3	0	-1	-1
5	F	28	student	never	It's interesting. Sound may be the last thing I pay attention to comparing to visual and olfactory stimuli. But it may be an important part to meake me feel annoying or calm, according to today's experience.	1	Wet_Market	-1	0	1	-3	-3	-3	2	1	-1	-1			Smell	fish!	Sound	life!			1	2	1	2	1	0	-2	-3
6	M	28	Researcher	1st Time	Never Experience. Though I used to live in Tiong Bahru and visited here for hawker food from time to time, I was never as observant & attentative to the sounds & odors as in this sound walk. Realized it's difficult to verbalize/describe sound/smell e.g. source, attributes, etc.	3	Garbage	-2	-3	-2	-3	-3	1	2	-2	-3	-3			Sound	garbage sorting					-3	0	0	2	0	1	-2	1	Hard work, dirty environment, old lady combine to make a thought provoking scene that gives us a glimpse at their miserable life.
6	M	28	Researcher	1st Time	Never Experience. Though I used to live in Tiong Bahru and visited here for hawker food from time to time, I was never as observant & attentative to the sounds & odors as in this sound walk. Realized it's difficult to verbalize/describe sound/smell e.g. source, attributes, etc.	3	Car_Park	-1	2	-1	1	-3	0	3	-3	-2	-3			Smell	Deep-fried fishcake (the oil) from ventilation pipes	Sound	Twittering of birds			1	-2	-2	2	0	-1	-2	3	Great view of surrounding skycrapers at the distance, bearable weather, listening to monotonous machine noise for a few minutes not good
6	M	28	Researcher	1st Time	Never Experience. Though I used to live in Tiong Bahru and visited here for hawker food from time to time, I was never as observant & attentative to the sounds & odors as in this sound walk. Realized it's difficult to verbalize/describe sound/smell e.g. source, attributes, etc.	3	Stores	0	1	1	-3	1	1	0	-1	1	-2	Smell	Fresh, moisturizing air after a shower	Sound	Traffic noise, esp it gets louder due to (road placement?)					1	-2	1	-2	2	-3	0	-1	Still felt quieter compared to the interior of wet market. Tranquill
6	M	28	Researcher	1st Time	Never Experience. Though I used to live in Tiong Bahru and visited here for hawker food from time to time, I was never as observant & attentative to the sounds & odors as in this sound walk. Realized it's difficult to verbalize/describe sound/smell e.g. source, attributes, etc.	3	Green_Core	0	0	0	-3	0	-2	0	1	1	1	Sound	Mixture of shopping & crockery clicking sounds converging in the greens space							0	-2	-2	2	0	-1	1	2	Visually uninviting, merely a thoroughfare/shortcut, no happening
6	M	28	Researcher	1st Time	Never Experience. Though I used to live in Tiong Bahru and visited here for hawker food from time to time, I was never as observant & attentative to the sounds & odors as in this sound walk. Realized it's difficult to verbalize/describe sound/smell e.g. source, attributes, etc.	3	Food_Court	1	1	-1	-3	-3	-3	2	1	1	1	Sound_int	Odd "malfunctioning" spinning sounds of fans					Smell	Foul smell from toilet	0	1	1	-2	0	-2	1	-2	Olfactory, continuous with car park, but not L1 market
6	M	28	Researcher	1st Time	Never Experience. Though I used to live in Tiong Bahru and visited here for hawker food from time to time, I was never as observant & attentative to the sounds & odors as in this sound walk. Realized it's difficult to verbalize/describe sound/smell e.g. source, attributes, etc.	3	Flowers_Meat	1	2	1	-3	1	-2	0	-2	1	-2	Smell	Fleeting strong, smell of fruit, durian?	Sound	Plastic	Sound	Music, Chinese/Mandarin			1	-1	1	-2	-1	-3	1	-3	The smell is totally different in flower to meat area
6	M	28	Researcher	1st Time	Never Experience. Though I used to live in Tiong Bahru and visited here for hawker food from time to time, I was never as observant & attentative to the sounds & odors as in this sound walk. Realized it's difficult to verbalize/describe sound/smell e.g. source, attributes, etc.	3	Wet_Market	1	2	1	-3	-3	-3	1	1	1	1	Sound	Opening "foam" boxes, friction with floor	Smell	Raw Fish	Smell	Delicate smell of dried scallops, cuttlefish			1	1	3	-3	-2	-3	2	-2	Exhilerating to see such fresh produce
7		50	Artist	2015	Very relaxing. Actually we found it very quiet in comparison to other markets around the world we've been, including SA, China, etc.	1	Garbage	3	1	-3			1	3						Sound_int	spray, wheels, mahinery	Sound_int	beep beep
7		50	Artist	2015	Very relaxing. Actually we found it very quiet in comparison to other markets around the world we've been, including SA, China, etc.	1	Car_Park	3	3	-1.5	3		1	1						Smell	smell burnt grill	Sound	Birds / sense of open space			2				2				View - sense of open space, arial, above
7		50	Artist	2015	Very relaxing. Actually we found it very quiet in comparison to other markets around the world we've been, including SA, China, etc.	1	Stores	0	2	0		1	2	-2	-2					Sound	Music - ceiling fans					0								N/A
7		50	Artist	2015	Very relaxing. Actually we found it very quiet in comparison to other markets around the world we've been, including SA, China, etc.	1	Green_Core	3	2	0	-3			3	3	2					Green (É? sight)						2	3				2		yellow, orange, green
7		50	Artist	2015	Very relaxing. Actually we found it very quiet in comparison to other markets around the world we've been, including SA, China, etc.	1	Food_Court	2	1	1
7		50	Artist	2015	Very relaxing. Actually we found it very quiet in comparison to other markets around the world we've been, including SA, China, etc.	1	Flowers_Meat	1	3	3	2	2		0				Sound	Plastic bags	Sound_int	music / plastic bags	Smell				3								intimate
7		50	Artist	2015	Very relaxing. Actually we found it very quiet in comparison to other markets around the world we've been, including SA, China, etc.	1	Wet_Market	3	3	0					3	3				Smell	Fish / ice water													cleanliness in comparison to smell
8	F		ADM	Janet Cardiff sound walk in London!	Fabulous! I saw with my ears! :)	1	Flowers_Meat	2	1	1	1	-3	2	-3	-2	-2	-2	Sound	plastic	Sound	chatting	Sound	music in background	Smell	incense	2	1.5	3	-2	-2	-3	3	-3	You can hear more details throuvh headphones + recording device.
8	F		ADM	Janet Cardiff sound walk in London!	Fabulous! I saw with my ears! :)	1	Food_Court	3	3	3	-3	-2	-2	2	3	3	2	Sound	steam	Smell	foods	Smell	roasted duck		none	3	3	3	-3	-3	-3	3	-3	Here, smells of foods cooking dominate other senses. Must be ready for breakfast!
8	F		ADM	Janet Cardiff sound walk in London!	Fabulous! I saw with my ears! :)	1	Green_Core	2	1	3	0	-2	-2	2	3	2	-1	Sound	electricity	Smell	food preparation	Smell	jasmine + grass	Smell	raw meat	0	1	2	-2	-2	-3	2	-2	Wish i could smell the wet grass over the raw meat
8	F		ADM	Janet Cardiff sound walk in London!	Fabulous! I saw with my ears! :)	1	Wet_Market	3	3	3	-3	-3	-3	2	3	3	2	Smell	fresh air	Smell	fish / ice water	Smell	plants /trees /grass	Smell	fish	1	1	3	-3	-3	-3	2	-3	fish variety of color doesn't correspond to smell
8	F		ADM	Janet Cardiff sound walk in London!	Fabulous! I saw with my ears! :)	1	Garbage	3	-1	-3	-3	-3	3	3	-3	1	-3	Sound	bird eating garbage	Sound	garbage activities	Smell	fresh air	Smell	garbage	-3	2	-1	-3	-3	-1	2	-3	interesting how smells more from place to place, as does sound
8	F		ADM	Janet Cardiff sound walk in London!	Fabulous! I saw with my ears! :)	1	Car_Park	2	0	-1	2	-3	2	3	-3	-3	-3	Smell	rainy air	Sound	air vents	Sound	morning birds	Sound	hum of air vent	-1	1	2	-2	-1	0	2	-3	nature competing w/ machines
8	F		ADM	Janet Cardiff sound walk in London!	Fabulous! I saw with my ears! :)	1	Stores	3	-1	-1	-1	2	-1	2	1	1	2	Sound	electricity	Sound	different music	Sound	birds	Sound	fans	2	-1	2	-2	-2	-3	2	-3	musical landscape /street
9	F	49	Bank clerk	Have not done it before	Interesting programme & well chosen venue. Although 6.30am was early, it was a good timing to start as it is still to too crowded & busy for the walk	3	Car_Park				-1		0	2	-3	-2.5	-3			Sound
9	F	49	Bank clerk	Have not done it before	Interesting programme & well chosen venue. Although 6.30am was early, it was a good timing to start as it is still to too crowded & busy for the walk	3	Stores						-2			-1	-2
9	F	49	Bank clerk	Have not done it before	Interesting programme & well chosen venue. Although 6.30am was early, it was a good timing to start as it is still to too crowded & busy for the walk	3	Garbage				-3	-3	-0.5	2	-3	-3
9	F	49	Bank clerk	Have not done it before	Interesting programme & well chosen venue. Although 6.30am was early, it was a good timing to start as it is still to too crowded & busy for the walk	3	Flowers_Meat		3		-1.5	0		-1.5	-1.5	-1	-1
9	F	49	Bank clerk	Have not done it before	Interesting programme & well chosen venue. Although 6.30am was early, it was a good timing to start as it is still to too crowded & busy for the walk	3	Wet_Market				-3	-3		1	1.5	2																		Borflt, noisy, naxedg, smell (??)
9	F	49	Bank clerk	Have not done it before	Interesting programme & well chosen venue. Although 6.30am was early, it was a good timing to start as it is still to too crowded & busy for the walk	3	Food_Court					-3		-1.5	0	1.5	0.5											2
9	F	49	Bank clerk	Have not done it before	Interesting programme & well chosen venue. Although 6.30am was early, it was a good timing to start as it is still to too crowded & busy for the walk	3	Green_Core							1.5	1												1	1.5
10	F		Artist, educator	3x weeks ago. The Freg Orchestra @Gelpses (?)	Super interesting	1	Green_Core				-1.5		-2.5		1.5	1	1					Smell										0		Smell - dense; Busy; Sound - interesting
10	F		Artist, educator	3x weeks ago. The Freg Orchestra @Gelpses (?)	Super interesting	1	Food_Court				-2.5			1.75	1.75	1.75	2.25											1.5
10	F		Artist, educator	3x weeks ago. The Freg Orchestra @Gelpses (?)	Super interesting	1	Flowers_Meat	1.5		1.5	0.5	-0.5		0.5		0.5	-1.5	Smell				Sound				1.5								Flowers do not smell as strong as I usually experience @Flower hawkers
10	F		Artist, educator	3x weeks ago. The Freg Orchestra @Gelpses (?)	Super interesting	1	Wet_Market	1.5	2.5		-2.5		2.5	2.5		2.5	2.5			Smell		Sound_int	sound even crowd sound					1.5						exchange
10	F		Artist, educator	3x weeks ago. The Freg Orchestra @Gelpses (?)	Super interesting	1	Garbage	1.5			-1.5		-1.5	2.5	-2.5	0	-1.5			Sound				Smell										Sound of work
10	F		Artist, educator	3x weeks ago. The Freg Orchestra @Gelpses (?)	Super interesting	1	Car_Park		2.5	0.75	-0.5		-0.5	1.5	-2.5	-2.5	-1.5			Sound	Fan was dominant	Sound	Aircondition apparatus										-1.5	Amazing view
10	F		Artist, educator	3x weeks ago. The Freg Orchestra @Gelpses (?)	Super interesting	1	Stores				-2.5			-1.5	-2.5	0.5	2			Sound_int	More calm/quiet					1.5	-2.5			2.5				Active (?) street. Rather calm and relaxed.
11	M	26	MA music psychology student			2	Garbage	1	-3	-3	-3	-3	2	3	-3	-3	-3	Smell	Fan	Sound	Engine/Compactor	Sound	Engine noise	Smell	Garbage	-3	1	-3	-2	-2	0	2	-1
11	M	26	MA music psychology student			2	Car_Park	3	3	2	2	-3	0	-2	-1	-3	-3	Smell	Rain, calming			Sound	Birds	Sound	Exhaust	2	-2	-2	1	2	-2	-3	2	Very nice, scenic, sunrise, birds, quiet
11	M	26	MA music psychology student			2	Stores	1	0	2	1	2	2	-2	-2	-1	-2	Sound	Birds chirping	Sound	Music from radio	Sound	Lack of low-freq hum	Sound	Music	2	-2	-2	2	2	-1	-1	1
11	M	26	MA music psychology student			2	Flowers_Meat	0	1	0	-2	0	-2	0	1	2	1	Smell	Flowers	Sound	Chopping meats	Sound	Meat (?)	Smell	Raw meat	0	1	1	-1	1	0	1	0
11	M	26	MA music psychology student			2	Wet_Market	1	0	-2	-2	-2	-2	0	2	3	2	Smell	Rain	Sound	Crushed ice	Sound	Voices	Smell	Fish	-1	0	1	0	0	-1	-1	0
11	M	26	MA music psychology student			2	Green_Core	2	1	1	1	1	-2	0	1	1	2	Smell	Fresh food	Sound	Crowd noises	Sound	Raindrops	Smell	Fried oil	1	-1	1	-1	2	-1	1	-2
11	M	26	MA music psychology student			2	Food_Court	0	1	-1	-3	-3	-3	3	2	2	0	Sound	Compressor	Smell	Oil	Smell				0	2	2	1	-2	2	-1	-1
12	M	32	Writer	Does ÒenclosingÓ yourself in music count?	Fun and purposeful	2	Green_Core	1	1	1	3	-3	-3	-1	-1	-1	1	Sound	Creaky fart (?) upstairs	Sound	echoes/chatter	Sound	people walking by	Sound	chopping	2	-2	2	-2	2	-3	1	1	An oasis of calm
12	M	32	Writer	Does ÒenclosingÓ yourself in music count?	Fun and purposeful	2	Food_Court	2	2	3	0	1	-3	2	3	2	1	Sound	conversation btw ppl	Sound	clanging of materials /cutlery	Sound	people slurping /eating			2	2	2	-3	-2	-2	2	-1	Lively mix of materials, sandwiched btw nature and production
12	M	32	Writer	Does ÒenclosingÓ yourself in music count?	Fun and purposeful	2	Car_Park	2	2	2	3	-3	2	1	-2	-3	-3	Sound	car wheel on tarmac	Sound	exhaust	Sound	rain pitter pattering	Sound	car engines	1	-3	-2	1	2	-3	-2	-1	Fleeting sensitivity meets industrial monotony
12	M	32	Writer	Does ÒenclosingÓ yourself in music count?	Fun and purposeful	2	Stores	1	1	0	-3	2	2	1	-3	2	0	Sound	cutting up packages	Sound	music	Sound	spillers on tiles	Sound	trolleys on tiles	1	-3	0	0	1	-2	0	1	Radio starting now
12	M	32	Writer	Does ÒenclosingÓ yourself in music count?	Fun and purposeful	2	Garbage	-1	0	-2	-3	-3	2	3	-3	-3	-3	Sound	People walking by	Sound	garbage compactor	Sound	water /washing	Smell	Trash	-1	-3	-1	2	1	0	-2	1	Horlong (?), cane
12	M	32	Writer	Does ÒenclosingÓ yourself in music count?	Fun and purposeful	2	Flowers_Meat	2	2	2	-3	2	-3	1	-3	2	1	Sound	coins /change	Sound	plastic wrapping knife chopping	Smell	flowers	Sound	packaging /trolley	1	0	1	-3	0	-1	1	1	Green calm --> Red chatter
12	M	32	Writer	Does ÒenclosingÓ yourself in music count?	Fun and purposeful	2	Wet_Market	1	1	0	-3	-3	-3	1	2	2	2	Sound	Ice /water	Sound	chopping	Sound	water from tap	Smell	Fish	1	0	1	-2	0	-1	1	0	Fishy, watery, wild
13	F	53	artist & educator	almost w months ago, I went to a nature park to listen to birds specifically (and to look at them).	Interesting, as it was my first Òsound walkÓ. Going to a place to specifically listen was enlightening and heightened aural perception. I loved many sounds that I probably wouldnÕt otherwise!	3	Garbage	2.5	-1	0	-3	-3	-1	2	-3	-3	-3	Sound	motor of trash lifter	Sound	bouncing metal sounds irregularly spaced of the trash lifter	Sound	splashing /spraying water		NONE	0.5	-3	-1	-1	1	-3	1	-3	Going here specifically to LISTEN makes it a more pleasant experience, and I didnÕt notice the small at all as I normally (probably) would.
13	F	53	artist & educator	almost w months ago, I went to a nature park to listen to birds specifically (and to look at them).	Interesting, as it was my first Òsound walkÓ. Going to a place to specifically listen was enlightening and heightened aural perception. I loved many sounds that I probably wouldnÕt otherwise!	3	Car_Park	2	2	0	0.5	-3	0	2	-1.5	-2.5	-2.75	Sound	very faint sound of my footsteps in the wetspots on the sidewalk a slight ÒslshÓ when I pass through wet area	Sound	Constant ÒkghÓ but stretched out its the fan-vent-thing	Sound	Some small Òclinka-clinka-clinkaÓ I think a turn signal of a car		NONE	2	-2	0.5	-3	0.5	-3	2	-3	Loud fan noise is obvious and then almost ÔdisappearsÕ as i walk to different areas of the car park. Bird song of 4 different birds surprised me up here!
13	F	53	artist & educator	almost w months ago, I went to a nature park to listen to birds specifically (and to look at them).	Interesting, as it was my first Òsound walkÓ. Going to a place to specifically listen was enlightening and heightened aural perception. I loved many sounds that I probably wouldnÕt otherwise!	3	Stores	3	3	0	-2.5	1.5	0	-2.5	-2.25	1	-2.5	Sound	rustle of plastic bags or wrapper in hallway	Sound	some people talking loudly, but it was not ugly, just loud	Sound	inside shop: lade saying ÒhelllloÓ brightly in hallway, changing music as i walk	Smell_int	OVERPOWERING INCENSE SMELL AT FAR END	2.5	-3	2.5	0	2.5	-3	2.5	-3	SMELL of incense shop at end of row gave me an immediate headache and this created a strong negative association with what had been super-pleasant. The changing music of the salls, as I walked along, was calming and gave joy.
13	F	53	artist & educator	almost w months ago, I went to a nature park to listen to birds specifically (and to look at them).	Interesting, as it was my first Òsound walkÓ. Going to a place to specifically listen was enlightening and heightened aural perception. I loved many sounds that I probably wouldnÕt otherwise!	3	Green_Core	2	2	2	-2	-3	-2.5	1.75	1	-1.5	1.5	Sound	Cicada or other insect constantly in background	Sound	fan noise always in background, but general ÒdinÓ of people /crowd sometimes dominates, interrupted by loud chop chop chop	Sound	metallic sound of clinking sloons on glass		NONE	2.5	-2	1	1	2	-3	2	-3	Loved the insect sound, but hated the fan noise that takes over in this ÒenclosedÓ open space.
13	F	53	artist & educator	almost w months ago, I went to a nature park to listen to birds specifically (and to look at them).	Interesting, as it was my first Òsound walkÓ. Going to a place to specifically listen was enlightening and heightened aural perception. I loved many sounds that I probably wouldnÕt otherwise!	3	Food_Court	0.5	1	2.5	0	1	-3	3	-0.5	0.5	-2	Sound	person humming musical tune, I couldnÕt find him/her	Sound	LOUD FAN /BLOWER noise is constant	Sound	ÒhelloÓ; also very high squeak, like a high, tinny, squeaky wheel on a court, perhaps		NONE	2	0.5	2	-3	0.5	-3	2	-3
13	F	53	artist & educator	almost w months ago, I went to a nature park to listen to birds specifically (and to look at them).	Interesting, as it was my first Òsound walkÓ. Going to a place to specifically listen was enlightening and heightened aural perception. I loved many sounds that I probably wouldnÕt otherwise!	3	Flowers_Meat	2.5	3	3	-1.5	1.5	-2.5	2.5	1.5	0	0	Sound	ÒtkÉ tkÉ tkÓ sound of cut branches (stores of flowers) hitting styrofoam box	Sound	ÒrrrrrrrÓ continuous background of a fan or a vent	Sound	shopkeepers saying ÒhelloÓ and Ògood morningÓ		NONE	2.5	-2	2	-3	-1	-3	2	-3	Shopkeepers nicely greeting people (near entrance of market) is a great sound here.
13	F	53	artist & educator	almost w months ago, I went to a nature park to listen to birds specifically (and to look at them).	Interesting, as it was my first Òsound walkÓ. Going to a place to specifically listen was enlightening and heightened aural perception. I loved many sounds that I probably wouldnÕt otherwise!	3	Wet_Market	3	3	3	-2.5	-2.5	-3	2	2	1	-2	Sound	scratching noise which became louder - the scraping /scaling of a fish w a wire brush	Sound	Rythmic ÒCHOPCHOPCHOPCHOPÓ in various patterns	Sound	water splashing or pouring		NONE	3	-1	3	-3	-0.5	-3	2	-3	Like the water sounds in two different parts: one a splashing of water, and the other a pouring of water. Dislike the loud fan that is always in the background and dulls oth [other sounds].
14	F	30	Writer	5 years ago, I recorded sounds of escalators, mrt pantry (?), in b/w (?) blocks of flat at tiong bahru, for fun.	Insightful	2	Garbage	2	-1	-1	-3	-3	2	3	-3	2	-3		none	Sound	trolley hitting floor	Sound	echos	Smell	rubbish	0	-3	-1	0	-1	-3	0	1	Sound of heaving, thick metal here, against light weight metal utensils inside the hawker centre.
14	F	30	Writer	5 years ago, I recorded sounds of escalators, mrt pantry (?), in b/w (?) blocks of flat at tiong bahru, for fun.	Insightful	2	Car_Park	1	2	-2	2	-3	2	3	1	-2	1	Sound	cicadas	Sound	birds chirping	Sound	wheels on wet tarmac	Smell	smell of oil right before the exhaust	0	0	0	-3	1	-3	1	-3	I hear whatÕs within and outside the market, depending on where I stand. I like contrast.
14	F	30	Writer	5 years ago, I recorded sounds of escalators, mrt pantry (?), in b/w (?) blocks of flat at tiong bahru, for fun.	Insightful	2	Stores	0	2	-1	-3	2	2	-3	-3	3	-3	Smell	rain	Smell	incense paper	Sound	ÒOn saiht mangÓ (?) on radio	Sound	dragging feet	0	-3	-1	0	2	-3	0	1	Chinese new year song against English classics.
14	F	30	Writer	5 years ago, I recorded sounds of escalators, mrt pantry (?), in b/w (?) blocks of flat at tiong bahru, for fun.	Insightful	2	Flowers_Meat	1	1	1	-2	1	-3	-2	3	3	-1	Smell	flowers	Sound	chopping	Sound	negotiations between customers and butchers	Sound	plastic, excessive use.	2	0	2	-3	0	-3	1	1	Takes more negotiations to purchase raw than cooked food.
14	F	30	Writer	5 years ago, I recorded sounds of escalators, mrt pantry (?), in b/w (?) blocks of flat at tiong bahru, for fun.	Insightful	2	Wet_Market	3	3	0	-3	-3	-3	0	2	3	2	Sound	slippers	Sound	chopping, shouting hawkers	Sound	prolonged conversations btw customers and hawkers		none	2	1	2	-3	0	-3	2	-1	People seem to talk more with their fishmongers than butchers.
14	F	30	Writer	5 years ago, I recorded sounds of escalators, mrt pantry (?), in b/w (?) blocks of flat at tiong bahru, for fun.	Insightful	2	Green_Core	-2	-2	1	-2	-3	-3	2	2	-3	3	Sound	cicadas? crickets?	Sound	people talking	Sound	occasional cling and clang of glass cups	Sound	screeching wheel? fans?	1	3	1	1	-1	0	0	1	Attack by sounds from all over bit deprived of usual cues. Feels more unsettling.
14	F	30	Writer	5 years ago, I recorded sounds of escalators, mrt pantry (?), in b/w (?) blocks of flat at tiong bahru, for fun.	Insightful	2	Food_Court	2	3	3	-1	1	-3	3	3	1	-1	Smell	cooked food	Sound	exhaust	Sound	conversations between different materials. Spatula against griddle, spoons and cups --> glass, rubber band and paper, plastic bowls.	Sound	fans screeching	2	2	3	-3	0	-2	3	-3	I hear and smell diversities.
15	F	22	student	Yesterday	Really enjoyed the experience. Was a little doubtful at first on how one can solely use the power of sound to make something familier into unfamiliar but I did discover many new sounds and experiences.	2	Garbage	1		1	-2	-2	1	1	-3	-3	-3	Sound	human voices	Smell	smell of rubbish	Smell	decay	Sound	car engines	0	1	-1	0	1	1	0	2	It was quite monotonous in the sense that I didnÕt feel much for that place despite attempting to discover its sounds and smells.
15	F	22	student	Yesterday	Really enjoyed the experience. Was a little doubtful at first on how one can solely use the power of sound to make something familier into unfamiliar but I did discover many new sounds and experiences.	2	Car_Park	2	0	1	1	-3	1	1	-3	-3	-3	Smell	morning rain	Sound	whirring of the vents, chirping of the birds	Sound	silence	Smell	oil fumes	0	1	0	1	1	1	0	2	ThereÕs a feeling of being of peace with ones own presence.
15	F	22	student	Yesterday	Really enjoyed the experience. Was a little doubtful at first on how one can solely use the power of sound to make something familier into unfamiliar but I did discover many new sounds and experiences.	2	Stores	2	2	0	0	2	2	1	-1	2	1	Sound	The fans	Sound	music from the radio, conversations amongst people (distinct)	Sound	The distinct conversations of people sharing aloud their day.	Sound	Sound of car engines	3	0	1	0	2	-1	1	1	The conversations make me feel like itÕs a very homely and welcoming environment.
15	F	22	student	Yesterday	Really enjoyed the experience. Was a little doubtful at first on how one can solely use the power of sound to make something familier into unfamiliar but I did discover many new sounds and experiences.	2	Green_Core	2	2	1	1	1	-2	0	1	1	2			Sound	cicadas?			Smell	oil fumes	-1	2	1	-1	-1	2	1	0	ItÕs like a hot pot of noise (?). Everything can be heard but cannot be heard clearly at any one time. Nothing makes sense.
15	F	22	student	Yesterday	Really enjoyed the experience. Was a little doubtful at first on how one can solely use the power of sound to make something familier into unfamiliar but I did discover many new sounds and experiences.	2	Food_Court	3	2	2	-1	1	-3	1	2	1	1	Sound	sound of footsteps, wheeling of trolleys	Sound	clinkingÕ sound of metal, glass utensils	Sound	The unique & individual music /radio each store owner chooses to play. It shows their characteristic	Sound	of food being discarded / disposed of	0	2	1	0	1	0	2	0	It feels as if through the sounds - many unique combinations of - experienced in this environment, IÕm getting to know many individuals on a personal level. For instance, their habits or music preference.
15	F	22	student	Yesterday	Really enjoyed the experience. Was a little doubtful at first on how one can solely use the power of sound to make something familier into unfamiliar but I did discover many new sounds and experiences.	2	Wet_Market	3	3	3	-1	-2	-2	1	2	2	3	Sound	sound of laughter	Smell	Fishy smell of seafood	Sound	Chopping of fish, scaling (sounds like efficiency to me)	Smell	Fishy smell of seafood	-1	2	2	-1	-1	2	2	-1	It kind of sounds like many different competing melodic lines with its tempo made up of the chopping noises.
15	F	22	student	Yesterday	Really enjoyed the experience. Was a little doubtful at first on how one can solely use the power of sound to make something familier into unfamiliar but I did discover many new sounds and experiences.	2	Flowers_Meat	2	3	2	-3	1	-1	1	2	3	3	Sound	Friction in between bunches of flowers.	Sound	chopping of meats	Smell	rawness of the meats and flowers	Smell	oil fumes	1	1	2	0	-1	-1	2	-1	ThereÕs so much energy in here.
