# Supplementary material for: Real and Imagined Smellscapes
Source: Front Psychol. 2021 Dec 24;12:718172. doi: 10.3389/fpsyg.2021.718172 (PMC8740324; doi:10.3389/fpsyg.2021.718172)
Supplement: Supplementary Data Sheet 3 — Collected raw data from Study 2, online (CSV). [file Data_Sheet_3.xlsx]

## Sheet: all-coded-RawData--8274324-04-0
	x1	y1	x2	y2	x3	y3	Overall			x1	y1	x2	y2	x3	y3	Overall			x1	y1	x1	y1	x1	y1	Overall			x1	y1	x1	y1	x1	y1	Overall			x1	y1	x1	y1	x1	y1	Overall			x1	y1	x1	y1
stale	1099	862	925	674	813	581	7		earth and rain	1096	864	0	0	0	0	6		food	802	751	998	568	1064	661	6		no smell	932	678	893	654	0	0	7		food	1022	790	1056	662	1001	535	6		food	1035	658	985	751
Petroleum	884	834	647	666	738	495	2		Grassy	1028	783	619	654	730	492	4		earthy	1090	823	0	0	0	0	4		netural	884	666	0	0	0	0	5		Aromatic	1125	655	1085	860	0	0	5		Fruity and vegetable	1093	451	1193	644
humidity, rain	882	661	967	708	962	759	4		humidity, rain, petrol	584	654	1104	871	1184	862	4		humidity, roadside fumes, food	782	682	748	616	961	764	3		petrol, food, coffee	579	555	778	504	1188	845	3		distant smell of used diaper or public toilet	890	774	824	787	824	719	3		humidity	878	653	0	0
Neutral	838	661	0	0	0	0	4		Car exhaust, a bit of rain	717	660	0	0	0	0	3		Neutral (is it a shop?)	887	652	0	0	0	0	4		Food	1117	725	0	0	0	0	4		Food	1079	653	0	0	0	0	4		Food (yum cha)	1134	727	0	0
I imagine Smell of the raim	1304	1004	0	0	0	0	2		I imagine smell of grass	1225	945	0	0	0	0	1		I imagine meat smell	580	920	888	1054	0	0	4		I imagine fruity smell	1235	331	1433	638	0	0	3		I imagine hawker Smell	481	930	0	0	0	0	5		I imagine vegetable smell	1478	648	0	0
none	893	613	905	669	852	665	3		grassy, warm concrete	1017	733	786	627	812	683	3		concrete	790	582	891	673	1011	794	3		none	866	683	933	675	858	629	3		green tea	913	478	997	582	989	665	5		green tea	907	470	987	711
Smells like disinfectant and cleaning smells	613	398	619	664	0	0	5		Smells rainy	1185	933	895	372	0	0	5		i imagine meaty, dense smells	692	864	1124	884	1101	661	3		It smells quite neutral I think, and like air con	679	658	825	576	976	738	5		I imagine some fishy smells.	621	925	898	942	1118	874	3		i imagine metallic smells, and sweaty smells	516	654	1119	887
The smell of the sea. Scent of the salty ocean.	471	1010	0	0	0	0	6		Smell of haze from the air and wet grass after rai	1244	1090	1357	1015	1442	906	4		Sweat on a school bus	862	675	1004	599	872	585	2		The smell of different people's sweat in a bus	1494	953	1414	826	1187	783	3		Food at a restaurant	1235	321	1249	514	1074	500	3		Food smells from a food court or cafeteria	999	544	1060	665
Empty grey screen, rotting fruit smell	1010	552	0	0	0	0	3		Open air, car emissions, petroleum, dust	676	650	1013	779	0	0	3		Empty grey screen	28	640	845	658	0	0	4		Grey empty screen, smell dust	876	825	0	0	0	0	3		Empty grey screen. No sound	892	697	0	0	0	0	4		Empty grey screen, with sounds in background	876	697	0	0
I can smell pungent and funky smell	625	646	616	595	704	644	2		vegetation and plants, wet after rain smell	1164	766	1182	721	1202	758	5		Smell of food and vegetables	1231	732	1225	771	1190	745	5		cooked food, smoke and coffee	1048	758	1039	725	1007	746	5		Food and different smell of ingredients	1182	755	1208	718	1213	758	5		A neutral smell with no particular characteristics	905	674	911	617
factory, warehouse, musty	678	647	667	673	1022	846	4		humidty, grass, engine oils, gas	1082	850	925	713	754	653	4		dusty, smells of many people gathering, heat	1064	963	1179	846	686	413	5		floral, oils, cleaning	684	409	871	385	1048	766	4		humidity, people smells, food smells	1086	802	1161	695	935	633	4		food, oil, wet, fragrant, strong foods	1320	758	1276	876
Smell of rain, grass, wood	1461	951	1447	1029	0	0	5		Grassy, smell of rain, fresh air	1457	1017	0	0	0	0	4		Food cooking, raw meat, stale	919	1257	1022	1201	756	1261	3		Smell of sweat, food cooking, rubbish smells	933	1257	1026	1199	1032	1239	2		Smell of bbq and food, beer, body odours, smoke	845	194	1541	673	1328	959	3		Smell of frying food, beer,	1318	1029	1539	772
Floral and Earthy	742	519	1025	789	907	476	5		Looks like a cloud day, must be some grassy smell	892	468	1055	820	764	620	6		Vegetable	1084	652	930	479	709	599	5		Food	802	728	1262	652	1225	817	5		Sounds like a restaurant, so fruity and Veg	1070	731	1045	489	801	657	5		Sounds crowded. Might smell a bit like sweat	941	780	689	643
Carpark - maybe exhaust? Rubbish?	759	651	891	780	901	654	4		Warm, like grass, faint smell of exhaust, humid	888	672	688	661	998	760	4		Medicinal, maybe of cooking?	1028	777	898	675	827	581	3		Slightly busier than previous video, humid, busy	1013	785	896	666	901	681	3		Food smells, hot water, disinfectant	1079	655	813	574	1064	751	5		Same as before - restaurant? More crowded?	1084	557	804	574
concrete, metallic	358	780	443	586	556	663	4		petrol, cooking oil, rain	689	679	1043	766	914	655	4		outdoor cooking	1341	518	795	327	894	635	6		greenery, nature	1154	766	1021	725	856	548	6		cooked food	985	470	1136	594	938	619	7		cooked food	946	375	1329	449
metal, mechanic	673	655	887	668	765	529	4		rain	1014	785	888	643	0	0	5		concrete, old water	742	803	890	786	764	655	3		sour, trash	734	826	882	914	721	663	3		cooked food, meaty, stained napkins, open air	1068	657	1153	654	799	754	3		cooked food, plastic	1150	654	893	778
Dusty	525	660	793	612	1061	875	3		Not much, maybe faint smells of gasoline?	665	652	982	767	621	666	4		Not much	822	581	895	760	962	729	4		Like a wet market	725	870	815	897	884	829	3		Like a cha chan teng	1259	913	1378	786	1267	727	6		Earthy food, comforting	1208	906	1256	775
Dry air, some chemicals	769	608	707	650	991	739	4		Grass, smell of rain, cold weather	1091	847	770	648	898	753	6		Fried eggs, soy sauce, oil	784	752	1078	698	861	774	5		Cooked food, fragrant, soy sauce	815	749	1099	741	898	524	5		Cooked food, fish, tea	848	534	1146	650	815	752	6		Fried food, disinfectant	848	789	1124	658
Cannot hear anything distinct so no idea	884	656	0	0	0	0	4		Car exhaust	597	665	0	0	0	0	3		Sounds crowded - people smell	892	776	801	571	0	0	4		People smell, paper smell	982	737	803	573	0	0	4		Multitude of smells from street food	1040	665	1010	729	0	0	4		Not sure. It sounds crowded. Smells of people?	692	454	1103	857
Car exhaust and fumes from building generators	621	655	987	769	0	0	3		Fresh air, plants, grass	985	749	895	534	1013	658	6		Greasy and flavourful food	1075	651	775	657	0	0	5		Faint smell of food, and detergent	776	546	1072	657	892	766	4		Faint smell of greasy food, detergent, tea	768	527	895	529	761	652	4		Oily or greasy foods, with a stale musk	684	660	999	766
neutral	880	648	878	671	880	648	4		car exhaust	667	658	897	495	0	0	4		smells like food and smoke	1036	816	984	563	1079	843	4		neutral	891	665	913	665	885	634	4		neutral	885	665	885	617	920	669	4		no smell	889	677	885	652
No smells came to mind	901	687	893	633	935	645	4		Moisture smell in the air, with wet fresh grass	1002	703	1042	705	1030	735	5		Cold air mixed with humid damp air	726	413	722	518	788	502	2		Restaurant Smells	1046	687	980	687	1199	643	4		Cooked food, fresh tea, fresh bread, fried noodles	1012	687	1044	665	1092	709	4		The smell of Chinese tea and dim sum	984	594	1060	611
Musky, grey, neutral	937	664	0	0	0	0	5		Rain, damp, grass	894	335	1200	663	1040	777	7		Paper, perfume	874	400	1093	461	0	0	5		Fresh parsley and noodles	1183	668	1022	811	880	406	5		Food, oil, garlic	1174	664	996	769	876	417	5		Carpet, building, air conditioner	903	338	677	646
rain	988	756	881	673	928	673	4		grassy, petrol	734	657	956	796	909	667	4		musty	1028	744	803	466	895	619	3		floral, chemical	948	536	722	540	968	790	3		cooked food	1004	706	849	657	0	0	5		cooked food	764	555	899	708
machine smell	561	611	0	0	0	0	3		after-rain earthy smell, fresh	983	740	0	0	0	0	5		neutral	872	656	0	0	0	0	4		neutral	857	620	0	0	0	0	4		restaurant general food smell, not strong	948	636	0	0	0	0	4		netural	891	669	0	0
I imagine smelling chemical in a factory	86	676	386	316	1210	1037	4		I imagine smelling the rain	1270	949	537	353	1227	1029	4		i imagine smelling restaurant's kitchen	1540	619	1281	258	951	92	5		I think it will smell like being in a sidewalk	1223	1077	0	0	0	0	4		I imagine smelling food in restaurant	1525	590	1347	328	1548	657	6		I imagine smelling food	1473	651	1218	319
AC exhaust	414	609	394	707	480	697	3		i smell the rain is coming and cold air	1195	1031	1280	977	1338	915	5		like in a factory	603	367	527	627	434	623	4		it has office's smell	895	645	901	667	903	673	4		smells food. like a restaurant	551	951	857	661	871	655	5		in a restaurant, near the kitchen	522	991	1334	611
Normal, neutral	895	658	892	656	894	658	4		Neutral	875	662	888	676	911	653	4		Neutral	898	633	915	691	943	654	4		Neutral	851	654	854	659	878	661	4		Neutral	925	659	871	650	892	694	4		Neutral	940	708	902	673
oily, industrial	690	584	685	675	626	628	4		A bit neutral but has a slight forest scent to it	1417	1017	1160	1089	975	705	5		A lot of food scent	1070	709	884	656	816	708	4		Fish scent, spicy, sweet	1173	921	1348	660	1132	763	5		fragrant, woody, neutral	739	162	1326	1029	1055	641	5		a mixture of food scents - could be salty	1185	613	1258	623
cant imagine anything, just static sound	879	671	904	695	905	641	4		bit fresh air mixed with some dusty smell	1288	1034	571	644	1054	789	5		like in the office	924	655	882	634	931	626	4		smell of dust, and metall	618	641	1061	845	890	803	5		half traditional markety smell	619	648	679	447	987	737	4		menthol, mall like smell	645	449	564	443
my own scent, fruity	1019	476	1015	509	928	441	7		wet tar	757	641	966	760	893	647	4		coffee	854	382	874	470	915	437	6		coffee	870	441	842	382	830	423	5		airy	901	496	907	611	1016	526	5		woody	1086	761	926	502
Factory? smells like oil and smoke	381	664	410	664	502	436	4		Damp and earthy, like after a rain	1076	848	1121	881	1176	917	4		Seems very neutral	848	662	892	653	878	696	4		Sounds like in a supermarket? Should smell nice	890	495	992	550	804	581	5		I cannot imagine the situation, neutral	896	667	912	658	865	639	4		Smells like in a restaurant, smells like food	918	685	1242	659
fresh	883	413	1031	441	1092	862	6		smell of rain	1209	833	1049	819	926	641	2		foody	794	524	1123	621	946	618	4		food, meaty, burnt	845	867	1169	671	0	0	5		food, neutral	1183	781	871	645	0	0	3		fresh, outdoors	1045	682	951	671
Smell of train and metal	892	834	670	663	792	526	3		Smell of grass and air	1008	774	701	671	788	567	4		No smell	871	656	856	613	914	646	5		No smell	869	667	877	617	908	661	4		Smell of people	716	671	987	756	881	629	4		No smell	867	658	877	718
neutral	865	689	883	631	925	693	5		grass, tarmac, car exhaust	1221	1096	90	544	895	655	3		dead fish	585	945	661	989	921	667	3		neutral	887	689	881	629	919	669	4		neutral	851	633	893	657	905	605	4		cooked food, drinks	1334	782	1330	677
leather like in a car, with fresheners	842	497	1007	816	1067	825	6		moldy, heat, car exhaust	78	539	1210	1129	1127	836	5		side of the road smells with sewer, and smog	707	724	1004	925	1088	907	3		in a shop with cleaning products on the floor	632	636	698	437	736	510	3		smoke and a bit of tropical earthy smells	850	833	1002	840	1193	816	3		cleaning products	681	671	759	497
nothing	923	632	1002	729	862	672	3		pollution	731	668	715	724	734	608	5		Calmness	802	518	1112	620	1136	764	4		unclear	737	566	739	634	1082	804	4		food	1111	655	1110	726	1265	679	6		Marketplace	784	571	813	673
neutral	895	667	0	0	0	0	4		grassy, petrol	1196	1096	256	584	87	651	4		neutral	892	659	0	0	0	0	4		neutral	898	659	0	0	0	0	4		neutral	892	667	0	0	0	0	4		metal, body odour	904	658	262	648
Industrial	850	674	726	687	782	563	4		Open air	937	724	869	668	919	631	2		Neutral	919	674	919	674	919	674	4		Shop	900	681	900	668	875	655	5		Open air	794	668	962	730	906	668	4		Food court	1161	674	1037	488
parking lot smell	909	655	0	0	0	0	4		nice fresh air, smell of wind	1122	911	899	399	1127	915	6		neutral smell / no identifiable smell	885	649	0	0	0	0	4		no smell, smell of a crowded place	885	659	0	0	0	0	4		smell of a crowded place	895	653	0	0	0	0	4		Smell of crowds, stuffy air around me	897	659	0	0
carpet and airconditioning smells	555	655	390	655	607	609	6		After rain smell, pollution, grassy	1054	822	577	665	696	655	5		In an open space - air conditioning smell	476	431	480	653	402	514	6		In an office - air freshener	468	657	575	393	460	522	5		people and sweat	1014	741	718	661	885	679	3		crowded, people and sweat	1100	868	990	745
Neutral smell	873	684	0	0	0	0	4		Smell of rain and moisture	853	618	0	0	0	0	3		Nothing special	872	613	0	0	0	0	4		Cartoon smell, dusty, and smell of blood	1235	522	993	962	419	304	3		Restaurant smell with salty food	928	588	0	0	0	0	4		Smells like restaurants/coffee shops	967	568	0	0
Neutral, hard to tell	897	668	0	0	0	0	4		Open air and fruity	1005	531	890	483	912	705	6		Sounds like a market so a bit fishy and wet	781	773	957	672	778	661	3		Neutral smell	880	644	0	0	0	0	4		Neutral, probably at market so slight smell	885	666	807	738	780	652	3		Crowded and humid smell almost	758	653	903	666
Chemical like gasoline	465	646	0	0	0	0	3		Fresh and grassy smell	1041	785	0	0	0	0	7		Neutral smell	886	638	0	0	0	0	4		Neutral	914	661	0	0	0	0	4		Smell chemical	467	661	0	0	0	0	3		Smell disinfectant and cleaner product	602	469	0	0
smells of a fridge	735	660	0	0	0	0	5		smell of asphalt	107	539	270	711	615	652	4		neutral smell	890	660	0	0	0	0	4		smell like carton boxes and a bit of sweat	1464	952	1439	1017	938	668	4		cooking oil smell	487	662	101	815	0	0	4		neutral smell	922	642	0	0
Paper, air-conditioning, furniture	526	673	628	662	860	673	4		Concrete dust, car exhaust	552	661	875	656	0	0	3		Food, sweat, vegetation	1191	665	771	659	1034	817	5		Fishy, damp, vegetables	780	768	1111	654	1051	837	4		Earthy, stuffy air	1068	837	766	531	877	510	4		Food and humans	1172	631	1252	848
Neutral.	784	655	818	584	828	638	4		Grassy and rainy.	1287	986	1168	929	562	640	5		Kitchen-y.	775	990	593	655	1278	660	5		Busy.	528	657	1164	936	498	670	3		Foods and grease.	704	657	1224	654	1170	790	3		Floral.	878	234	832	254
Earthy, like I am in the middle of a jungle	1327	961	995	633	0	0	4		Wet, but more concrete-like!	1268	852	491	572	0	0	4		Not much here, more neutral, I feel like	1003	625	930	752	793	615	4		A bit neutral, to be honest	1049	546	908	524	787	600	4		More pungent like	437	907	1242	925	1266	419	4		It feels rather neutral to me	786	599	789	687
Fruity, Medicinal	686	659	720	495	897	374	5		Fresh air, a little smoggy	1078	812	738	652	1124	835	5		Raw food being cut up, A supermarket with fish	741	839	895	877	663	420	3		Someone cooking food, preparing alcohol	743	510	784	760	905	752	5		Cooked meat, Dim Sum, Spices	897	443	999	768	830	710	4		Smells like another restaurant of some kind	1126	660	907	862
Smell artificial car freshener	714	584	837	462	0	0	3		Smell of pesticides on grass and exhaust fumes	706	653	1090	750	0	0	3		Smells of a sidewalk that can be musty	1024	778	0	0	0	0	4		Smells of musky elderly people	736	510	607	1158	0	0	4		I don't smell anything distinctive	903	655	0	0	0	0	4		Food and people smells in a restaurant	907	445	1030	528
I would imagine something greasy.	426	663	605	663	886	657	2		Smell grassy and gasoline.	1054	817	670	657	1083	844	4		Fishy smell	778	768	992	656	732	831	3		Smell fresh cooked rice or Soya drinks?	1047	655	998	764	893	661	5		Delicious food. Sounds like it is in a restaurant.	1078	656	1032	514	1025	786	5		Food. To me, it sounds like a Dim Sum place.	1005	759	1066	653
rubbish cleaning	892	810	733	503	739	658	3		muffled	836	530	739	713	1087	693	3		vehicles	1178	810	642	562	677	797	3		a bit offensive smell	769	654	894	910	763	773	2		restaurant	892	411	995	554	1119	652	5		street shop	715	652	0	0
chemical	734	504	889	786	663	651	2		wet and cloying	1028	911	1054	830	647	663	3		chemical	533	647	647	701	0	0	3		salty	722	826	1064	848	0	0	4		messy	1040	651	0	0	0	0	4		neutral	859	633	0	0
[truncated: 135 more columns]
